# Supplementary material for: A direct physical interaction between Nanog and Sox2 regulates embryonic stem cell self-renewal
Source: EMBO J. 2013 Jul 26;32(16):2231–47. doi: 10.1038/emboj.2013.161 (PMC3746198; doi:10.1038/emboj.2013.161)
Supplement: Supplementary Tables [file emboj2013161s1.xls]

## Sheet: Supp Table I
Supplementary Table I: Nanog-interacting proteins: emPAI scores
		E14Tg2a F-Nanog #1	E14Tg2a F-Nanog #2	RCNβH-B(t) F-Nanog #1
Protein	Accession	emPai value	emPai value	emPai value	Average emPAI
Nanog	Q80Z64	1.65	0.97	1.92	1.51
Transcription factors
Sall4	Q8BX22	2.28 (0.27)	2.35 (0.33)	6.13(0.88)	3.59
Esrrb	E9QKA2	2.18 (0.15)	1.76	2.75(0.08)	2.23
Nac1	Q7TSZ8	0.92 (0.06)	1.02 (0.13)	2.31	1.42
Nr0b1	Q61066	1	1.26	1.56	1.33
Myef2	Q99N20	0.71 (0.83)	1.97 (0.34)	1.22 (0.2)	1.3
Sall1	Q6P5E3	0.78	1.15	1.72(0.08)	1.22
Zfp281	Q99LI5	0.69	1.07	0.82	1.16
Sox2	Q60I23	0.48	1.64	0.87	1
Rex1	P22227	0.36 (0.11)	0.22	2.29	0.96
Arid3b	Q99LI5	0.4 (0.06)	0.94	0.86	0.73
Smarca5	Q91ZW3	0.95 (0.44)	0.89 (0.31)	0.35	0.73
Zfp462	B1AWL2	0.21 (0.01)	0.1	0.36	0.68
Zfp219	Q6IQX8	0.54	0.6	0.79	0.64
Cxxc5	Q91WA4	0.35	0.65	0.54	0.51
Rex2	Q6NWW4	0.63 (0.09)	0.63	0.17	0.48
Brms1	Q99N20	0.8	0.12	0.46	0.46
Bptf	A2A654	0.55	0.53	0.1	0.39
Ubtf	P25976	0.68 (0.08)	0.25	0.08	0.34
Zbtb2	Q3V3W4	0.12	0.26	0.54	0.31
Zfp326	O88291	0.3	0.51	0.08	0.3
Sall3	Q62255	0.19	0.18	0.36	0.24
Zic3	Q62521	0.3	0.14	0.28	0.24
Zfp609	E9Q1Y2	0.17	0.25	0.27	0.23
Bnc2	E9Q5T4	0.14	0.24	0.29	0.22
Zfp278	Q80XS2	0.21	0.33	0.1	0.21
Fiz1	Q9WTJ4	0.28	0.13 (0.14)	0.22	0.21
Arid5b	Q8BM75	0.23	0.32	0.06	0.2
Klf5	Q9Z0Z7	0.22	0.14	0.15	0.17
Zbtb34	A2ATY4	0.06	0.06	0.36	0.16
Grhl2	Q8K5C0	0.05	0.14	0	0.06
NuRD complex
Mbd3	D3YTR4	3.27 (0.52)	1.53 (0.55)	6.26 (0.84)	3.69
Gatad2a	Q8CHY6	1.6 (0.05)	3.25 (0.17)	4.25 (0.31)	3.03
Gatad2b	Q8VHR5	1.06 (0.17)	2.43 (0.18)	2.74 (0.47)	2.08
Mta2	Q9R190	0.79 (0.25)	2.05 (0.21)	1.25	1.36
Mta3	E9Q794	1.37 (0.22)	1.35	1.35	1.36
Chd4	Q6PDQ2	2.05	1.31	0.44	1.27
Mta1	F8WHY8	0.89 (0.19)	1.64 (0.44)	0.88	0.92
Mbd2	Q9Z2E1	0.17	0.26	0.39	0.27
Trrap / p400 complex
Yeats4	Q9CR11	2.11	1.4	0.49	1.33
Dmap1	Q9JI44	0.14 (0.1)	0.56 (0.07)	0.4	0.37
Trrap	E9QLK7	0.42 (0.11)	0.2 (0.02)	0.27	0.3
Vps72	Q62481	0.28	0.18	0.19	0.22
Ep400	Q8CHI8	0.19 (0.01)	0.14	0.18	0.17
Brd8	D3YZC7	0.07	0	0.12	0.06
Polycomb complex
Rnf2	Q9CQJ4	1.65 (0.31)	1.21	0.93 (0.46)	1.26
Rybp	Q8CCI5	0.71 (0.96)	0.49	1.34 (0.15)	0.85
Phc1	Q64028	0.38	0.42	0.31	0.37
Pcgf6	Q99NA9	0.18	0	0.56	0.25
Mbtd1	Q6P5G3	0.1	0.21	0.22	0.18
Ezh2	E9QNF8	0.04	0	0.19	0.08
E2F6 complex
Cbx3	P23198	3.16 (2.57)	2.01 (0.4)	0.65	1.94
Rnf2	Q9CQJ4	1.65 (0.31)	1.21	0.93 (0.46)	1.26
L3mbtl2	P59178	0.14 (0.04)	0.4 (0.05)	0.15	0.23
Max	P28574	0.44	0.2	0	0.18
Ehmt1	Q5DW34	0.13	0.07	0.29	0.16
Mga	E9QLG3	0.15	0.2	0.09	0.15
Ehmt2	Q9Z148	0	0.05	0.38	0.14
Sin3a complex
Sin3a	Q60520	0.50 (0.07)	0.51 (0.08)	0.81 (0.16)	0.61
Mbd2	Q9Z2E1	0.17	0.26	0.39	0.27
Hcfc1	Q61191	0.15 (0.12)	0.21 (0.05)	0.42	0.26
Sap130	Q8BIH0	0.1	0.06	0.18	0.11
Ncor1	E9Q2B2	0.05	0.08	0.06	0.06
N-CoR complex
Tbl1xr1	Q8BHJ5	1.47 (0.2)	1.05 (0.29)	0.38	0.97
Tbl1x	Q9QXE7	0.7	0.8	0.65	0.72
Hdac3	Q3UM33	0.51	0.4	0.16	0.36
Ncor1	E9Q2B2	0.05	0.08	0.06	0.06
LSD1 complex
Lsd1	Q6ZQ88	0.44 (0.16)	0.54 (0.08)	0.99 (0.08)	0.66
Zmym2	Q9CU65	0.04	0.11	0.62	0.26
Rcor1	E9QK09	0.07	0	0.15	0.07
MLL complex
Bap18	Q9DCT6	9.78 (0.44)	11.76 (0.21)	2.35	7.96
Ash2l	E9PU93	0.16	0.41	0.43	0.33
Hcfc1	Q61191	0.15 (0.12)	0.21 (0.05)	0.42	0.26
Myst1	Q9D1P2	0.21	0.07	0.31	0.2
Rbbp5	Q8BX09	0.12	0.25	0.13	0.17
Men1	O88559	0.06	0.18	0.25	0.16
Mll2	O08550	0.09	0.03	0.03	0.05
Mll3	Q8BRH4	0.08	0.03	0	0.04
Chromatin remodelling / transcriptional regulation
Morf4l1	P60762	1.25 (0.08)	1.68	0.99	1.31
Rcor2	Q8C796	0.19 (0.06)	0.59 (0.06)	1.11	0.63
Hist1h1c	P15864	0.87	0.6	0.39	0.62
Wiz	F6ZBR8	0.14	0.14	0.86	0.38
Cnot1	Q6ZQ08	0.52 (0.11)	0.24 (0.1)	0.08 (0.01)	0.28
Tet1	E9Q9Y4	0.49	0	0.16	0.22
Chd7	A2AJK6	0.28 (0.03)	0.27	0.07	0.21
Hira	Q61666	0.23	0.31	0.1	0.21
Arid1a	E9QAQ7	0.02	0.09	0.5 (0.06)	0.2
Bcor	Q8CGN4	0.09	0.17	0.12	0.13
Transcriptional machinery
Wdr82	Q8BFQ4	1.85 (1.13)	0.94 (0.22)	1.24 (0.11)	1.34
Taf9	Q8VI33	1.24	0.58	1.36	1.06
Supt6h	Q62383	0.34	0.15	0.06	0.18
Ints1	Q6P4S8	0.21 (0.04)	0.19 (0.09)	0.09	0.16
Polr2a	P08775	0.15 (0.02)	0.06	0.22	0.14
Polr2b	Q8CFI7	0.13	0.08	0	0.07
Phosphorylation
Akap8	Q9DBR0	1.12 (0.4)	0.93 (0.15)	1.13 (0.05)	1.06
Csnk2a	Q60737	0.82	0.68	1.05	0.85
Csnk1a1	E9Q2U6	0.68	0.67	0.42	0.59
Ppp2r1a	Q76MZ3	0.23 (0.11)	0.36	0.12	0.24
Ubiquitination
Stub1	Q9WUD1	1.85	1.13	0.22	1.07
Uchl5	Q9WUP7	0.71 (0.2)	1.03 (0.21)	0.61 (0.21)	0.78
RanGAP1	E9Q757	0.11 (0.05)	0.37	0.44 (0.11)	0.31
Psmd11	Q8BG32	0.53 (0.15)	0.33 (0.08)	0	0.29
Ranbp2	Q9ERU9	0.04 (0.01)	0.04 (0.01)	0.22	0.1
RNA processing
Raly	Q3U3F6	2.36 (2.05)	1.73 (0.38)	1.91	2
Hnrnph2	P70333	1.27	1.77 (0.34)	1.23	1.42
Ilf3	Q45VK5	1.47 (0.57)	0.99 (0.3)	0.63	1.03
Mtr3	Q8BTW3	0.59 (0.12)	0.26 (0.28)	0.64	0.5
Rbm4b	Q8VE92	0.45	0.45	0.56	0.49
Dhx9	O70133	0.44 (0.57)	0.25 (0.47)	0.78 (0.37)	0.49
Rbm9	Q8BP71	0.34	0.34	0.36	0.35
Zcchc8	Q9CYA6	0.35	0.41	0.26	0.34
Ddx1	Q91VR5	0.23 (0.33)	0.27 (0.04)	0.3	0.27
Pum1	Q80U78	0.14 (0.06)	0.17 (0.06)	0.13	0.15
Wdr33	Q8K4P0	0.12 (0.02)	0.1 (0.05)	0.16	0.13
Ints4	Q8CIM8	0.1	0.1	0.14	0.11
Mov10	P23249	0.16 (0.03)	0.09 (0.03)	0	0.08
Pum2	Q80U58	0.06	0.14	0	0.07
Cell cycle/DNA replication
Rfc4	Q99J62	0.95 (0.29)	1.29 (0.7)	0.68 (0.09)	0.97
Mad1l1	Q9WTX8	0.38 (0.13)	0.56	0.75 (1.37)	0.56
Gtse1	Q8R080	0.47 (0.14)	0.6	0.05	0.37
Orc5l	Q9WUV0	0.31 (0.07)	0.3 (0.24)	0.43	0.35
Sgol2	Q7TSY8	0.33 (0.05)	0.2 (0.03)	0.43	0.32
Tpx2	A2APB8	0.32 (0.04)	0.12	0.46	0.3
Mat89Bb	Q8QZV7	0.08 (0.04)	0.18	0.19	0.15
Smc3	Q9CW03	0.07	0	0.26	0.11
Pogz	D3YUW8	0.02	0.02	0.15	0.06
DNA repair
Rad51	D6RCK1	0.72	0.43	0.34	0.5
Msh6	P54276	0.31 (0.07)	0.39 (0.05)	0.13	0.28
Brca1	A2A4Q4	0.02	0.05	0.24	0.1
Emsy	Q3USB6	0.11 (0.03)	0.11	0.06	0.09
Brca2	P97929	0.11	0.08	0.08	0.09
Other
Dnaja1	P63037	0.95 (0.16)	0.94 (0.17)	1.2	1.03
Wdr68	P61963	0.82	1.14	0.44	0.8
Sec13	Q9D1M0	0.92 (0.1)	0.59	0.22	0.58
Dpf2	Q61103	0.25	0.25	0.85	0.45
Dnttip1	Q99LB0	0.73 (0.1)	0.31	0.3	0.45
Zfr	O88532	0.12 (0.03)	0.12 (0.03)	0.94	0.39
Kpna2	P52293	0.34 (0.06)	0.33	0.2	0.29
2810474O19 Rik	D3Z687	0.35 (0.02)	0.52	0	0.29
Qser1	A2BIE1	0.2 (0.08)	0.18	0.39	0.26
Cad	O54788	0.28	0.36	0.01	0.22
Sec16	E9QAT4	0.24 (0.01)	0.23	0.12	0.2
C130039O16Rik	E9Q2I4	0.22 (0.03)	0.22	0.16	0.2
Skt	A2AQ25	0.08	0.24	0.03	0.12
emPAI score for specified protein in the Nanog sample. emPAI score for the specified protein in the corresponding control purification, if present, is in brackets.

## Sheet: Supp Table II
Supplementary table II: Examples of Sox2/Nanog motif containing genes.
	GeneProf ID	Ensembl Gene ID	Name										GeneProf ID (without hyperlink)	Ensembl Gene ID (without hyperlink)
	14347	ENSMUSG00000069729	Arid1b										14347	ENSMUSG00000069729
	7809	ENSMUSG00000019947	Arid5b										7809	ENSMUSG00000019947
	17792	ENSMUSG00000021835	Bmp4										17792	ENSMUSG00000021835
	28481	ENSMUSG00000028487	Bnc2										28481	ENSMUSG00000028487
	15078	ENSMUSG00000017146	Brca1										15078	ENSMUSG00000017146
	8842	ENSMUSG00000020166	Cnot2										8842	ENSMUSG00000020166
	32683	ENSMUSG00000074698	Csnk2a1										32683	ENSMUSG00000074698
	9853	ENSMUSG00000030619	Eed										9853	ENSMUSG00000030619
	29645	ENSMUSG00000021255	Esrrb										29645	ENSMUSG00000021255
	32794	ENSMUSG00000050917	Fgf4										32794	ENSMUSG00000050917
	26875	ENSMUSG00000022286	Grhl2										26875	ENSMUSG00000022286
	31004	ENSMUSG00000032178	Ilf3										31004	ENSMUSG00000032178
	32354	ENSMUSG00000039115	Itga9										32354	ENSMUSG00000039115
	30713	ENSMUSG00000037876	Jmjd1c										30713	ENSMUSG00000037876
	11816	ENSMUSG00000005672	Kit										11816	ENSMUSG00000005672
	14771	ENSMUSG00000055148	Klf2										14771	ENSMUSG00000055148
	8446	ENSMUSG00000005148	Klf5										8446	ENSMUSG00000005148
	24590	ENSMUSG00000028164	Manba										TRUE	24590
	21822	ENSMUSG00000002227	Mov10										21822	ENSMUSG00000002227
	28107	ENSMUSG00000021144	Mta1										28107	ENSMUSG00000021144
	5934	ENSMUSG00000022346	Myc										5934	ENSMUSG00000022346
	21282	ENSMUSG00000021767	Myst4										21282	ENSMUSG00000021767
	4900	ENSMUSG00000039542	Ncam1										4900	ENSMUSG00000039542
	16699	ENSMUSG00000018501	Ncor1										16699	ENSMUSG00000018501
	29307	ENSMUSG00000042414	Prdm14										29307	ENSMUSG00000042414
	25417	ENSMUSG00000027547	Sall4										25417	ENSMUSG00000027547
	1509	ENSMUSG00000026039	Sgol2										1509	ENSMUSG00000026039
	16795	ENSMUSG00000031715	Smarca5										16795	ENSMUSG00000031715
	9066	ENSMUSG00000074637	Sox2										9066	ENSMUSG00000074637
	19272	ENSMUSG00000061517	Sox21										19272	ENSMUSG00000061517
	29459	ENSMUSG00000027630	Tbl1xr1										29459	ENSMUSG00000027630
	12419	ENSMUSG00000040943	Tet2										12419	ENSMUSG00000040943
	715	ENSMUSG00000059552	Trp53										715	ENSMUSG00000059552
	30288	ENSMUSG00000021621	Zcchc9										30288	ENSMUSG00000021621
	10310	ENSMUSG00000051176	Zfp42										10310	ENSMUSG00000051176
	27827	ENSMUSG00000060206	Zfp462										27827	ENSMUSG00000060206
	21984	ENSMUSG00000022201	Zfr										21984	ENSMUSG00000022201
	28750	ENSMUSG00000061524	Zic2										28750	ENSMUSG00000061524
Genes included play a role in pluriptency or are present in the Nanog interactome
Genes tested for altered expression in the YYY>AAA mutant cell line are highlighted in yellow.

## Sheet: Supp Table III
Supplementary Table III a: Primers used to generate (Flag)3Sox2 mutants.
Construct	Forward primer A	Reverse primer A	Forward primer B	Reverse primer B
1-204	ttcctcgagccgccaccatggacta	cgatgcaccgctacgacgtctgataagcggccgctcg
1-263	ttcctcgagccgccaccatggacta	gtggttacctcttcctcccactcctgataagcggccgctcg
1-212	ttcctcgagccgccaccatggacta	gacgtcagcgccctgcagtacaactccatgtgataagcggccgctc
1-218	ttcctcgagccgccaccatggacta	gtacaactccatgaccagctcgcagacctactgataagcggccgctc
1-233	ttcctcgagccgccaccatggacta	gcatgtcctactcgcagcagggctgataagcggccgctcg
1-226	ttcctcgagccgccaccatggacta	ctacatgaacggctcgcccacctacagctgataagcggccgctc
ΔN120			aagggatccggcggcggcggcggcgccctcatgaagaaggataagtacacgcttcccgg	cgcacatgtgagcggccgctc
	ttcctcgagccgccaccatggacta	cgaccggcggcaaccagaagaacagcccg	gaagaacagcccgctcatgaagaaggataagtac	cgcacatgtgagcggccgctc
Δ40-120 (Δ HMG)
Δ205-233	ttcctcgagccgccaccatggacta	cagatgcaaccgatgcaccgctacgacgtcacccccggtatggc	ccgatgcaccgctacacccccggtatggcgctgggctcc	cgcacatgtgagcggccgctc
AgeI in IRES hph	ttcctcgagccgccaccatggacta	gctgacgtcgtacccggtgcatcggttgcatctg	cagatgcaaccgatgcaccggtacgacgtcagc	cgcacatgtgagcggccgctc
AgeI-ClaI in IRES hph	ttcctcgagccgccaccatggacta	ccacagagcccatcgatcccagcg	cggtatggcgctgggatcgatgggctc	cgcacatgtgagcggccgctc
Supplementary Table III b: Primers used for qPCR
Gene	Forward	Reverse
Rex1	cagctcctgcacacagaaga	actgatccgcaaacacctg
Myst4	gatgggaagccagccatac	tgtttggacatgcctgtgtt
2004-10-01	gttggagaaggtggaaccaa	ctccttctgcagggctttc
Ncam	gatttccagagcccaccat	cggagctgtcactcactgaa
Itga9	catgctactgaacacagagatactga	cgagccatgaactggatga
Klf5	ccggagacgatctgaaacac	cagatacttctccatttcacatcttg
Supplementary Table III : Primers used in this study for; a, generating (Flag)3Sox2 mutants and b, qPCR
